# Supplementary material for: Examination of Trace Metals and Their Potential Transplacental Transfer in Pregnancy
Source: Int J Mol Sci. 2022 Jul 22;23(15):8078. doi: 10.3390/ijms23158078 (PMC9330144; doi:10.3390/ijms23158078)
Supplement: Supplementary file 1 [file ijms-23-08078-s001.zip]

Archive with 1 entries (1 files):
- ijms-1825295-supplementary.pdf
